# Supplementary material for: Later Growth Cessation and Increased Freezing Tolerance Potentially Result in Later Dormancy in Evergreen Iris Compared with Deciduous Iris
Source: Int J Mol Sci. 2022 Sep 22;23(19):11123. doi: 10.3390/ijms231911123 (PMC9569662; doi:10.3390/ijms231911123)
Supplement: Supplementary file 1 [file ijms-23-11123-s001.zip]

Archive with 1 entries (1 files):
- ijms-1908891-supplementary.pdf
